# Supplementary material for: Adaptive seamless clinical trials using early outcomes for treatment or subgroup selection: Methods, simulation model and their implementation in R
Source: Biom J. 2020 Mar 2;62(5):1264–83. doi: 10.1002/bimj.201900020 (PMC8614126; doi:10.1002/bimj.201900020)
Supplement: Supplementary file 1 — Supporting Information [file BIMJ-62-1264-s001.zip]

Archive with 2 entries (2 files):
- Examples.R
- readme.txt
