# Supplementary material for: Adaptive seamless clinical trials using early outcomes for treatment or subgroup selection: Methods, simulation model and their implementation in R
Source: Biom J. 2020 Mar 2;62(5):1264–83. doi: 10.1002/bimj.201900020 (PMC8614126; doi:10.1002/bimj.201900020)
Supplement: Supplementary file 1 — Supporting Information [file BIMJ-62-1264-s001.zip › Examples.R]

#-------------------------------------------------------------------------------------------------------------#
#-------------------------------------------------------------------------------------------------------------#
# asd: Simulations for Adaptive Seamless Designs
#
# https://cran.r-project.org/web/packages/asd/
# An R package package to run simulations for adaptive seamless designs 
# with and without early outcomes for treatment selection and subpopulation type designs
#
# This code was developed and tested using R 3.5.0 and will run on this and all later versions of R
#
# This script provides R code to implement the examples in the following paper;
# Adaptive seamless clinical trials using early outcomes for treatment or subgroup selection: Methods, 
# simulation model and their implementation in R. Biometrical Journal.
# Authors: Tim Friede, Nigel Stallard and Nick Parsons
# For all queries  related to this code please email nick.parsons@warwick.ac.uk
#
# The file contains R code to implment all the examples presented in the above paper
#
# The code will reproduce *exactly* the results in the paper only if the number of simulations (nsim)
# is set to 10000
# 
# 6 February 2020
#-------------------------------------------------------------------------------------------------------------#
#-------------------------------------------------------------------------------------------------------------#

# Install asd package
install.packages("asd")

# Load library
library(asd)

#-------------------------------------------------------------------------------------------------------------#
#-------------------------------------------------------------------------------------------------------------#

# Example 1: A clinical trial in COPD with treatment selection

# Section 5.1
# Assumptions; see section 5.1 
# Early outcome is FEV1 at 15 days; Outcome = "N": effect = 0, 0.68, 0.82, 0.95, 0.91
# Final outcome is days of poor control at 26 weeks: Outcome = "N"; effect = 0, 0.13, 0.17, 0.23, 0.20
# At stage 1 = 100 per group and stage 2 = 300 per group
# Correlation between early and final outcomes = 0.4

#-------------------------------------------------------------------------------------------------------------#

# Section 5.1.1
# Continuous early and final outcomes: Selecting always two doses for the second stage

# Run simulations and output results
treatsel.sim(n = list(stage1 = 100, stage2 = 300),
    effect = list(early = c(0, 0.68, 0.82, 0.95, 0.91), final = c(0, 0.13, 0.17, 0.23, 0.20)),
    outcome = list(early = "N", final = "N"), nsim = 10000, corr = 0.4,
    seed = 145514, select = 2, epsilon = 1, level = 0.025, ptest=c(3, 4),
    fu = FALSE, method = "invnorm", file = "")

# Explore options for sample sizes
# Set sample sizes at stage 1 and stage 2
ss.stage1 <- c(10, 25, 40, 55, 70, 85, 100, 115, 130, 145, 160, 175)
ss.stage2 <- c(450, 425, 400, 375, 350, 325, 300, 275, 250, 225, 200, 175)
ss.total <- ss.stage1 * 5 + ss.stage2 * 3

# Set number of simulations
# NB. In order to reproduce results in paper exactly, set nsim to 10000
nsim <- 1000

# Run simulations
results <- list()
for (i in 1:12){
results[[i]] <- treatsel.sim(n = list(stage1 = ss.stage1[i], stage2 = ss.stage2[i]),
      effect = list(early = c(0, 0.68, 0.82, 0.95, 0.91), final = c(0, 0.13, 0.17, 0.23, 0.20)),
      outcome = list(early = "N", final = "N"), nsim = nsim, corr = 0.4,
      seed = 145514, select = 2, epsilon = 1, level = 0.025, ptest = c(3, 4),
      fu = FALSE, method = "invnorm", file = "")
}
p.select1 <- p.select2 <- p.select3 <- p.select4 <- power <- NULL
for (j in 1:12) {power <- append(power, results[[j]]$sim.reject)}
for (j in 1:12) {p.select1 <- append(p.select1, results[[j]]$select.total[1])}
for (j in 1:12) {p.select2 <- append(p.select2, results[[j]]$select.total[2])}
for (j in 1:12) {p.select3 <- append(p.select3, results[[j]]$select.total[3])}
for (j in 1:12) {p.select4 <- append(p.select4, results[[j]]$select.total[4])}

# Results of simulations
setting.1 <- data.frame(ss.stage1, power/nsim, p.select1/nsim, 
                           p.select2/nsim, p.select3/nsim, p.select4/nsim)
setting.1

# Figure 1
# Plot results of simulations
par(mar = c(5, 5, 2, 5))
plot(x = ss.stage1, y = setting.1$power, type = "o", ylab = "Probability", las = 1,
     xlab = "Stage 1 Sample Size", xaxt = "n", ylim = c(0,1))
axis(side = 1, at = ss.stage1, labels = as.character(ss.stage1))
lines(x = ss.stage1, y = setting.1$p.select1, type="l", lty = 2)
lines(x = ss.stage1, y = setting.1$p.select2, type="l", lty = 2)
lines(x = ss.stage1, y = setting.1$p.select3, type="l", lty = 2)
lines(x = ss.stage1, y = setting.1$p.select4, type="l", lty = 2)
text(expression(paste("75", mu, "g")), x = ss.stage1[9], y = setting.1$p.select1[9])
text(expression(paste("150", mu, "g")), x = ss.stage1[9], y = setting.1$p.select2[9])
text(expression(paste("300", mu, "g")), x = ss.stage1[9], y = setting.1$p.select3[9])
text(expression(paste("600", mu, "g")), x = ss.stage1[9], y = setting.1$p.select4[9])

#-------------------------------------------------------------------------------------------------------------#

# Section 5.1.2
# Continuous early and final outcomes: Selecting selecting varying number of doses for the second stage

# Run simulations and output results
treatsel.sim(n = list(stage1 = 40, stage2 = 400),
    effect = list(early = c(0, 0.68, 0.82, 0.95, 0.91), final = c(0, 0.13, 0.17, 0.23, 0.20)),
    outcome = list(early = "N", final = "N"), nsim = 10000, corr = 0.4,
    seed = 145514, select = 6, thresh = 3, level = 0.025, ptest=c(3, 4),
    fu = FALSE, method = "invnorm", file = "")

# Explore options for threshold rule
t.thresh <- c(0, 0.5, 1, 1.5, 2, 2.5, 3, 3.5, 4, 4.5, 5, 5.5, 6)

# Set number of simulations
# NB. In order to reproduce results in paper exactly, set nsim to 10000
nsim <- 1000

# Run simulations
results <- list()
for (i in 1:13){
results[[i]] <- treatsel.sim(n = list(stage1 = 40, stage2 = 400),
        effect = list(early = c(0, 0.68, 0.82, 0.95, 0.91), final = c(0, 0.13, 0.17, 0.23, 0.20)),
        outcome = list(early = "N", final = "N"), nsim = nsim, corr = 0.4,
        seed = 145514, select = 6, thresh = t.thresh[i],
        level  = 0.025, ptest = c(3, 4), fu = FALSE, method = "invnorm", file = "")
}
p.select1 <- p.select2 <- p.select3 <- p.select4 <- p.futility <- power <- expect.ntreats <- NULL
for (j in 1:13) {power <- append(power, results[[j]]$sim.reject)}
for (j in 1:13) {p.select1 <- append(p.select1, results[[j]]$select.total[1])}
for (j in 1:13) {p.select2 <- append(p.select2, results[[j]]$select.total[2])}
for (j in 1:13) {p.select3 <- append(p.select3, results[[j]]$select.total[3])}
for (j in 1:13) {p.select4 <- append(p.select4, results[[j]]$select.total[4])}
for (j in 1:13) {p.futility <- append(p.futility, sum(results[[j]]$count.total))}
for (j in 1:13) {expect.ntreats <- append(expect.ntreats,(results[[j]]$count.total %*% c(1,2,3,4))/nsim)}
expect.ssize <- 40 * 5 + (expect.ntreats + 1) * 400

# Results of simulations
setting.2 <- data.frame(t.thresh, power/nsim, p.select1/nsim, p.select2/nsim, p.select3/nsim,
                  p.select4/nsim, p.futility/nsim, expect.ntreats, expect.ssize)
setting.2

# Figure 2
# Plot results of simulations
par(mar = c(5, 5, 2, 5))
plot(x = t.thresh, y = setting.2$power, type = "o", ylab = "Probability", las = 1,
         xlab = "Threshold", xaxt = "n", ylim = c(0,1))
axis(side = 1, at = t.thresh, labels = as.character(t.thresh))
par(new = TRUE)
plot(x = t.thresh, y = setting.2$p.select1, type = "l", ylim = c(0, 1), axes = FALSE,
             xlab = NA, ylab = NA, las = 1, lty = 2)
lines(x = t.thresh, y = setting.2$p.select2, type = "l", lty = 2)
lines(x = t.thresh, y = setting.2$p.select3, type = "l", lty = 2)
lines(x = t.thresh, y = setting.2$p.select4, type = "l", lty = 2)
text(expression(paste("75", mu, "g")), x = t.thresh[9], y = setting.2$p.select1[9], srt = -55)
text(expression(paste("150", mu, "g")), x = t.thresh[9], y = setting.2$p.select2[9], srt = -60)
text(expression(paste("300", mu, "g")), x = t.thresh[9], y = setting.2$p.select3[9], srt = -70)
text(expression(paste("600", mu, "g")), x = t.thresh[9], y = setting.2$p.select4[9], srt = -70)
lines(x = t.thresh, y = 1 - (setting.2$p.futility), type = "l", lty = 3)
text("futility", x = t.thresh[12], y = 1 - (setting.2$p.futility[12]), srt = 60)
axis(side = 4, at = seq(0, 1, 0.125), labels = seq(600, 2200, 200), las = 1)
mtext(side = 4, line = 3, "Expected sample size") 
lines(x = t.thresh, y= (expect.ssize - 600)/1600, lty = 1, type = "o", pch = 19)


#-------------------------------------------------------------------------------------------------------------#

# Section 5.1.3 
# Continuous early and binary final outcomes

# Early outcome is FEV1 at 15 days; Outcome = "N": effect = 0, 0.68, 0.82, 0.95, 0.91
# Final outcome is days of poor control at 26 weeks: Outcome = "B"; effect = 0.50, 0.45, 0.45, 0.40, 0.40
# At stage 1 = 100 per group and stage 2 = 300 per group
# Correlation between early and final outcomes = 0.4

# Run simulations and output results
treatsel.sim(n = list(stage1 = 100, stage2 = 300),
        effect = list(early = c(0, 0.68, 0.82, 0.95, 0.91), final = c(0.50, 0.45, 0.45, 0.40, 0.40)),
        outcome = list(early = "N", final = "B"),
        nsim = 10000, corr = 0.4, seed = 145514, select = 2,
        level = 0.025, ptest = c(3, 4), fu = FALSE, method = "invnorm", file = "")


#-------------------------------------------------------------------------------------------------------------#
#-------------------------------------------------------------------------------------------------------------#

# Example 2: Clinical trials in oncology with subgroup selection

# Section 5.1

# Run simulations and output results
# Set hazards ratios
rate.S <- 0.6; rate.Sc <- 1
s.prev <- 0.2
rate.F <- 1 / (s.prev / rate.S + (1 - s.prev) / rate.Sc)
subpop.sim(n = list(stage1 = 100, enrich = 200, stage2 = 300),
           effect = list(early = c(0.6, 0.9), final = c(0.6, 0.9)), sprev = 0.3,
           outcome = list(early = "T", final = "T"), nsim = 10000, corr = 0.5,
           seed = 1234, select = "futility", selim=c(0, 0), level = 0.025, 
           method = "CT-SD", file = "")

# Set number of simulations
# NB. In order to reproduce results in paper exactly, set nsim to 10000
nsim <- 1000

# Run simulations
ouput <- list()
full.lim <- rep(seq(0, -3), each = 4); sub.lim <- rep(seq(0, -3), times = 4)
for (i in 1:16){
ouput[[i]] <- subpop.sim(n = list(stage1 = 100, enrich = 200, stage2 = 300),
           effect = list(early = c(0.6, 0.9), final = c(0.6, 0.9)), sprev = 0.3,
           outcome = list(early = "T", final = "T"), nsim= nsim, corr = 0.5,
           seed = 1234, select = "futility", weight = NULL, 
           selim=c(sub.lim[i], full.lim[i]), level = 0.025, method = "CT-SD", file = "")
}
p.sub <- p.full <- p.both <- p.futility <- power <- NULL
for (j in 1:16) {p.futility <- append(p.futility, 100 - 100 * sum(ouput[[j]]$results[,5]) / nsim)}
for (j in 1:16) {p.sub <- append(p.sub, 100 * ouput[[j]]$results[1, 5] / nsim)}
for (j in 1:16) {p.full <- append(p.full, 100 * ouput[[j]]$results[2, 5] / nsim)}
for (j in 1:16) {p.both <- append(p.both, 100 * ouput[[j]]$results[3, 5] / nsim)}
for (j in 1:16) {power <- append(power,
 100 * (sum(ouput[[j]]$results[, 1]) + sum(ouput[[j]]$results[, 2]) - sum(ouput[[j]]$results[, 3])) / nsim)}

# Table 2
data.frame(full.lim, sub.lim, p.sub, p.full, p.both, p.futility, power)

#-------------------------------------------------------------------------------------------------------------#
# End
#-------------------------------------------------------------------------------------------------------------#
