# Supplementary material for: Adaptive seamless clinical trials using early outcomes for treatment or subgroup selection: Methods, simulation model and their implementation in R
Source: Biom J. 2020 Mar 2;62(5):1264–83. doi: 10.1002/bimj.201900020 (PMC8614126; doi:10.1002/bimj.201900020)
Supplement: Supplementary file 1 — Supporting Information [file BIMJ-62-1264-s001.zip › readme.txt]

-----------------------------------------------------------------------------------------------------------------------------
asd: Simulations for Adaptive Seamless Designs

https://cran.r-project.org/web/packages/asd/
An R package package to run simulations for adaptive seamless designs 
with and without early outcomes for treatment selection and subpopulation type designs

This code was developed and tested using R 3.5.0 and will run on this and all later versions of R

This script provides R code to implement the examples in the following paper;

Adaptive seamless clinical trials using early outcomes for treatment or subgroup selection: Methods, 
simulation model and their implementation in R. Biometrical Journal.
Authors: Tim Friede, Nigel Stallard and Nick Parsons

For all queries  related to this code please email: nick.parsons@warwick.ac.uk
The accompanying file (Examples.R) contains R code to implment all the examples presented in the above paper.

The asd package must be loaded first from https://cran.r-project.org/web/packages/asd/

The code will reproduce *exactly* the results in the paper only if the number of simulations (nsim) is set to 10000

-----------------------------------------------------------------------------------------------------------------------------
R session information
R version 3.5.0 (2018-04-23)
Platform: x86_64-w64-mingw32/x64 (64-bit)
Running under: Windows 10 x64 (build 17763)

Matrix products: default

locale:
[1] LC_COLLATE=English_United Kingdom.1252  LC_CTYPE=English_United Kingdom.1252    LC_MONETARY=English_United Kingdom.1252
[4] LC_NUMERIC=C                            LC_TIME=English_United Kingdom.1252    

attached base packages:
[1] stats     graphics  grDevices utils     datasets  methods   base     

other attached packages:
[1] asd_2.2       mvtnorm_1.0-8

loaded via a namespace (and not attached):
[1] compiler_3.5.0 tools_3.5.0   
-----------------------------------------------------------------------------------------------------------------------------
